# Supplementary material for: Safety and Efficacy of High-Dose Folinic Acid in Children with Autism: The Impact of Folate Metabolism Gene Polymorphisms
Source: Nutrients. 2025 May 7;17(9):1602. doi: 10.3390/nu17091602 (PMC12073535; doi:10.3390/nu17091602)
Supplement: Supplementary file 1 [file nutrients-17-01602-s001.zip › Supplementary File.xlsx]

## Sheet: Table S1
Table S1. PCR amplification reaction system.
Component	Volume (μL)
PCR master mix	20
Forward primer (10 μM)	1.5
Reverse primer (10 μM)	1.5
Genomic DNA template	1.5
Total reaction volume	25

## Sheet: Table S2
Table S2. PCR procedure settings.
Step	Temperature (°C)	Time	Cycles
Initial denaturation	98	2 min	1
Denaturation	98	10 sec	35
Annealing	60	15 sec	↑
Extension	72	20 sec per kilobase	↑
Final extension	72	5 min	1
Hold	4	/	/

## Sheet: Table S3
Table S3. Primer sequences and PCR product lengths for genotyping of folate metabolism genes.
Gene	Locus position	Forward primer	Forward sequence	Reverse primer	Reverse sequence	Product length (bp)
MTHFR	MTHFR-c677	MTHFR-c677-F	TGACTGTCATCCCTATTGGCAG	MTHFR-c677-R	AAGAACTCAGCGAACTCAGCA	301
MTHFR	MTHFR-c1298	MTHFR-c1298-F	GGGCATGTGGTGGCACTG	MTHFR-c1298-R	TCCCCACTCCAGCATCACTC	267
MTR	MTR-c2756	MTR-c2756-F	CAGCATTGACCATTACTACACCAG	MTR-c2756-R	GCACAGCCCCTAACACCTACT	421
MTRR	MTRR-c66	MTRR-c66-F	TCATATTATGTGTGGGTATTGTTGC	MTRR-c66-R	ATTCTTCAAAGCACAAAACGGTA	313

## Sheet: Table S4
Table S4. Summary of genotyping results for MTHFR C677T, MTHFR A1298C, MTR A2756G, and MTRR A66G polymorphisms.
Sample ID	Gene	Polymorphism	ID	Reference base	Detection result	Mutation type	Sequencing direction	Chromatogram
D2788-MKHS230124569-1A	MTRR	MTRR A66G	rs1801394	A	AA	Wild type	Reverse
D2789-MKHS230124570-1A	MTRR	MTRR A66G	rs1801394	A	AA	Wild type	Reverse
D2790-MKHS230124571-1A	MTRR	MTRR A66G	rs1801394	A	AA	Wild type	Reverse
D2792-MKHS230124573-1A	MTRR	MTRR A66G	rs1801394	A	AG	Heterozygous	Reverse
D2794-MKHS230124575-1A	MTRR	MTRR A66G	rs1801394	A	AA	Wild type	Reverse
D2795-MKHS230124576-1A	MTRR	MTRR A66G	rs1801394	A	AG	Heterozygous	Reverse
D2796-MKHS230124577-1A	MTRR	MTRR A66G	rs1801394	A	AG	Heterozygous	Reverse
D2797-MKHS230124578-1A	MTRR	MTRR A66G	rs1801394	A	AA	Wild type	Reverse
D2798-MKHS230124579-1A	MTRR	MTRR A66G	rs1801394	A	AG	Heterozygous	Reverse
D2800-MKHS230124581-1A	MTRR	MTRR A66G	rs1801394	A	AA	Wild type	Reverse
D2801-MKHS230124582-1A	MTRR	MTRR A66G	rs1801394	A	AA	Wild type	Reverse
D2802-MKHS230124583-1A	MTRR	MTRR A66G	rs1801394	A	AG	Heterozygous	Reverse
D2803-MKHS230124584-1A	MTRR	MTRR A66G	rs1801394	A	GG	Homozygous	Reverse
D2804-MKHS230124585-1A	MTRR	MTRR A66G	rs1801394	A	AA	Wild type	Reverse
D2807-MKHS230124588-1A	MTRR	MTRR A66G	rs1801394	A	AG	Heterozygous	Reverse
D2808-MKHS230124589-1A	MTRR	MTRR A66G	rs1801394	A	AA	Wild type	Reverse
D2810-TKQX240069458-1A	MTRR	MTRR A66G	rs1801394	A	AA	Wild type	Reverse
D2812-TKQX240069460-1A	MTRR	MTRR A66G	rs1801394	A	AA	Wild type	Reverse
D2813-TKQX240069461-1A	MTRR	MTRR A66G	rs1801394	A	GG	Homozygous	Reverse
D2814-TKQX240069462-1A	MTRR	MTRR A66G	rs1801394	A	AA	Wild type	Reverse
D2816-TKQX240069464-1A	MTRR	MTRR A66G	rs1801394	A	AG	Heterozygous	Reverse
D2818-TKQX240069466-1A	MTRR	MTRR A66G	rs1801394	A	AA	Wild type	Reverse
D2819-TKQX240069467-1A	MTRR	MTRR A66G	rs1801394	A	AG	Heterozygous	Reverse
D2820-TKQX240069468-1A	MTRR	MTRR A66G	rs1801394	A	AA	Wild type	Reverse
D2821-TKQX240069469-1A	MTRR	MTRR A66G	rs1801394	A	AG	Heterozygous	Reverse
D2822-TKQX240069470-1A	MTRR	MTRR A66G	rs1801394	A	AA	Wild type	Reverse
D2823-TKQX240069471-1A	MTRR	MTRR A66G	rs1801394	A	AA	Wild type	Reverse
D2824-TKQX240069472-1A	MTRR	MTRR A66G	rs1801394	A	AG	Heterozygous	Reverse
D2825-TKQX240069473-1A	MTRR	MTRR A66G	rs1801394	A	AA	Wild type	Reverse
D2826-TKQX240069474-1A	MTRR	MTRR A66G	rs1801394	A	AG	Heterozygous	Reverse
D2827-TKQX240069475-1A	MTRR	MTRR A66G	rs1801394	A	AG	Heterozygous	Reverse
D2828-TKQX240069476-1A	MTRR	MTRR A66G	rs1801394	A	AA	Wild type	Reverse
D2829-TKQX240069477-1A	MTRR	MTRR A66G	rs1801394	A	AG	Heterozygous	Reverse
D2830-TKQX240069478-1A	MTRR	MTRR A66G	rs1801394	A	AA	Wild type	Reverse
D2832-TKQX240069480-1A	MTRR	MTRR A66G	rs1801394	A	AA	Wild type	Reverse
D2833-TKQX240069481-1A	MTRR	MTRR A66G	rs1801394	A	AA	Wild type	Reverse
D2834-TKQX240069482-1A	MTRR	MTRR A66G	rs1801394	A	AA	Wild type	Reverse
D2835-TKQX240069483-1A	MTRR	MTRR A66G	rs1801394	A	AA	Wild type	Reverse
D2836-TKQX240069484-1A	MTRR	MTRR A66G	rs1801394	A	AG	Heterozygous	Reverse
D2839-TKQX240069487-1A	MTRR	MTRR A66G	rs1801394	A	AG	Heterozygous	Reverse
D2840-TKQX240069488-1A	MTRR	MTRR A66G	rs1801394	A	AG	Heterozygous	Reverse
D2841-TKQX240069489-1A	MTRR	MTRR A66G	rs1801394	A	AG	Heterozygous	Reverse
D2843-TKQX240069491-1A	MTRR	MTRR A66G	rs1801394	A	AA	Wild type	Reverse
D2844-TKQX240069492-1A	MTRR	MTRR A66G	rs1801394	A	AA	Wild type	Reverse
D2845-TKQX240069493-1A	MTRR	MTRR A66G	rs1801394	A	AG	Heterozygous	Reverse
D2846-TKQX240069494-1A	MTRR	MTRR A66G	rs1801394	A	AA	Wild type	Reverse
D2848-TKQX240069496-1A	MTRR	MTRR A66G	rs1801394	A	AG	Heterozygous	Reverse
D2849-TKQX240069497-1A	MTRR	MTRR A66G	rs1801394	A	AA	Wild type	Reverse
D2850-TKQX240069498-1A	MTRR	MTRR A66G	rs1801394	A	AG	Heterozygous	Reverse
D2788-MKHS230124569-1A	MTHFR	MTHFR C677T	rs1801133	C	CC	Wild type	Forward
D2789-MKHS230124570-1A	MTHFR	MTHFR C677T	rs1801133	C	CC	Wild type	Forward
D2790-MKHS230124571-1A	MTHFR	MTHFR C677T	rs1801133	C	TT	Homozygous	Forward
D2792-MKHS230124573-1A	MTHFR	MTHFR A1298C	rs1801131	A	AA	Wild type	Reverse
D2794-MKHS230124575-1A	MTHFR	MTHFR A1298C	rs1801131	A	AA	Wild type	Reverse
D2795-MKHS230124576-1A	MTHFR	MTHFR A1298C	rs1801131	A	AA	Wild type	Reverse
D2796-MKHS230124577-1A	MTHFR	MTHFR A1298C	rs1801131	A	AA	Wild type	Reverse
D2797-MKHS230124578-1A	MTHFR	MTHFR A1298C	rs1801131	A	AA	Wild type	Reverse
D2798-MKHS230124579-1A	MTHFR	MTHFR A1298C	rs1801131	A	CC	Homozygous	Reverse
D2800-MKHS230124581-1A	MTHFR	MTHFR A1298C	rs1801131	A	AA	Wild type	Reverse
D2801-MKHS230124582-1A	MTHFR	MTHFR A1298C	rs1801131	A	AA	Wild type	Reverse
D2802-MKHS230124583-1A	MTHFR	MTHFR A1298C	rs1801131	A	AA	Wild type	Reverse
D2803-MKHS230124584-1A	MTHFR	MTHFR A1298C	rs1801131	A	CC	Homozygous	Reverse
D2804-MKHS230124585-1A	MTHFR	MTHFR A1298C	rs1801131	A	AA	Wild type	Reverse
D2807-MKHS230124588-1A	MTHFR	MTHFR A1298C	rs1801131	A	AA	Wild type	Reverse
D2808-MKHS230124589-1A	MTHFR	MTHFR A1298C	rs1801131	A	AC	Heterozygous	Reverse
D2810-TKQX240069458-1A	MTHFR	MTHFR A1298C	rs1801131	A	AA	Wild type	Reverse
D2812-TKQX240069460-1A	MTHFR	MTHFR A1298C	rs1801131	A	AC	Heterozygous	Reverse
D2813-TKQX240069461-1A	MTHFR	MTHFR A1298C	rs1801131	A	AC	Heterozygous	Reverse
D2814-TKQX240069462-1A	MTHFR	MTHFR A1298C	rs1801131	A	AA	Wild type	Reverse
D2816-TKQX240069464-1A	MTHFR	MTHFR A1298C	rs1801131	A	AA	Wild type	Reverse
D2818-TKQX240069466-1A	MTHFR	MTHFR A1298C	rs1801131	A	AC	Heterozygous	Reverse
D2819-TKQX240069467-1A	MTHFR	MTHFR A1298C	rs1801131	A	AC	Heterozygous	Reverse
D2820-TKQX240069468-1A	MTHFR	MTHFR A1298C	rs1801131	A	AA	Wild type	Reverse
D2821-TKQX240069469-1A	MTHFR	MTHFR A1298C	rs1801131	A	AC	Heterozygous	Reverse
D2822-TKQX240069470-1A	MTHFR	MTHFR A1298C	rs1801131	A	AA	Wild type	Reverse
D2823-TKQX240069471-1A	MTHFR	MTHFR A1298C	rs1801131	A	AC	Heterozygous	Reverse
D2824-TKQX240069472-1A	MTHFR	MTHFR A1298C	rs1801131	A	AA	Wild type	Reverse
D2825-TKQX240069473-1A	MTHFR	MTHFR A1298C	rs1801131	A	AC	Heterozygous	Reverse
D2826-TKQX240069474-1A	MTHFR	MTHFR A1298C	rs1801131	A	AC	Heterozygous	Reverse
D2827-TKQX240069475-1A	MTHFR	MTHFR A1298C	rs1801131	A	AA	Wild type	Reverse
D2828-TKQX240069476-1A	MTHFR	MTHFR A1298C	rs1801131	A	CC	Homozygous	Reverse
D2829-TKQX240069477-1A	MTHFR	MTHFR A1298C	rs1801131	A	AA	Wild type	Reverse
D2830-TKQX240069478-1A	MTHFR	MTHFR A1298C	rs1801131	A	AA	Wild type	Reverse
D2832-TKQX240069480-1A	MTHFR	MTHFR A1298C	rs1801131	A	AA	Wild type	Reverse
D2833-TKQX240069481-1A	MTHFR	MTHFR A1298C	rs1801131	A	AA	Wild type	Reverse
D2834-TKQX240069482-1A	MTHFR	MTHFR A1298C	rs1801131	A	AA	Wild type	Reverse
D2835-TKQX240069483-1A	MTHFR	MTHFR A1298C	rs1801131	A	AC	Heterozygous	Reverse
D2836-TKQX240069484-1A	MTHFR	MTHFR A1298C	rs1801131	A	AA	Wild type	Reverse
D2839-TKQX240069487-1A	MTHFR	MTHFR A1298C	rs1801131	A	AC	Heterozygous	Reverse
D2840-TKQX240069488-1A	MTHFR	MTHFR A1298C	rs1801131	A	AA	Wild type	Reverse
D2841-TKQX240069489-1A	MTHFR	MTHFR A1298C	rs1801131	A	AA	Wild type	Reverse
D2843-TKQX240069491-1A	MTHFR	MTHFR A1298C	rs1801131	A	AA	Wild type	Reverse
D2844-TKQX240069492-1A	MTHFR	MTHFR A1298C	rs1801131	A	AA	Wild type	Reverse
D2845-TKQX240069493-1A	MTHFR	MTHFR A1298C	rs1801131	A	AA	Wild type	Reverse
D2846-TKQX240069494-1A	MTHFR	MTHFR A1298C	rs1801131	A	AA	Wild type	Reverse
D2848-TKQX240069496-1A	MTHFR	MTHFR A1298C	rs1801131	A	AA	Wild type	Reverse
D2849-TKQX240069497-1A	MTHFR	MTHFR A1298C	rs1801131	A	AA	Wild type	Reverse
D2850-TKQX240069498-1A	MTHFR	MTHFR A1298C	rs1801131	A	AA	Wild type	Reverse
D2792-MKHS230124573-1A	MTHFR	MTHFR C677T	rs1801133	C	TT	Homozygous	Forward
D2794-MKHS230124575-1A	MTHFR	MTHFR C677T	rs1801133	C	CT	Heterozygous	Forward
D2795-MKHS230124576-1A	MTHFR	MTHFR C677T	rs1801133	C	TT	Homozygous	Forward
D2796-MKHS230124577-1A	MTHFR	MTHFR C677T	rs1801133	C	CT	Heterozygous	Forward
D2797-MKHS230124578-1A	MTHFR	MTHFR C677T	rs1801133	C	CT	Heterozygous	Forward
D2798-MKHS230124579-1A	MTHFR	MTHFR C677T	rs1801133	C	CC	Wild type	Forward
D2800-MKHS230124581-1A	MTHFR	MTHFR C677T	rs1801133	C	CC	Wild type	Forward
D2801-MKHS230124582-1A	MTHFR	MTHFR C677T	rs1801133	C	TT	Homozygous	Forward
D2802-MKHS230124583-1A	MTHFR	MTHFR C677T	rs1801133	C	CC	Wild type	Forward
D2803-MKHS230124584-1A	MTHFR	MTHFR C677T	rs1801133	C	CC	Wild type	Forward
D2804-MKHS230124585-1A	MTHFR	MTHFR C677T	rs1801133	C	CT	Heterozygous	Forward
D2807-MKHS230124588-1A	MTHFR	MTHFR C677T	rs1801133	C	CC	Wild type	Forward
D2808-MKHS230124589-1A	MTHFR	MTHFR C677T	rs1801133	C	CC	Wild type	Forward
D2810-TKQX240069458-1A	MTHFR	MTHFR C677T	rs1801133	C	CC	Wild type	Forward
D2812-TKQX240069460-1A	MTHFR	MTHFR C677T	rs1801133	C	CT	Heterozygous	Forward
D2813-TKQX240069461-1A	MTHFR	MTHFR C677T	rs1801133	C	CC	Wild type	Forward
D2814-TKQX240069462-1A	MTHFR	MTHFR C677T	rs1801133	C	TT	Homozygous	Forward
D2816-TKQX240069464-1A	MTHFR	MTHFR C677T	rs1801133	C	CC	Wild type	Forward
D2818-TKQX240069466-1A	MTHFR	MTHFR C677T	rs1801133	C	CC	Wild type	Forward
D2819-TKQX240069467-1A	MTHFR	MTHFR C677T	rs1801133	C	CC	Wild type	Forward
D2820-TKQX240069468-1A	MTHFR	MTHFR C677T	rs1801133	C	TT	Homozygous	Forward
D2821-TKQX240069469-1A	MTHFR	MTHFR C677T	rs1801133	C	CC	Wild type	Forward
D2822-TKQX240069470-1A	MTHFR	MTHFR C677T	rs1801133	C	CT	Heterozygous	Forward
D2823-TKQX240069471-1A	MTHFR	MTHFR C677T	rs1801133	C	CT	Heterozygous	Forward
D2824-TKQX240069472-1A	MTHFR	MTHFR C677T	rs1801133	C	CT	Heterozygous	Forward
D2825-TKQX240069473-1A	MTHFR	MTHFR C677T	rs1801133	C	CT	Heterozygous	Forward
D2826-TKQX240069474-1A	MTHFR	MTHFR C677T	rs1801133	C	CC	Wild type	Forward
D2827-TKQX240069475-1A	MTHFR	MTHFR C677T	rs1801133	C	CC	Wild type	Forward
D2828-TKQX240069476-1A	MTHFR	MTHFR C677T	rs1801133	C	CC	Wild type	Forward
D2829-TKQX240069477-1A	MTHFR	MTHFR C677T	rs1801133	C	CC	Wild type	Forward
D2830-TKQX240069478-1A	MTHFR	MTHFR C677T	rs1801133	C	CT	Heterozygous	Forward
D2832-TKQX240069480-1A	MTHFR	MTHFR C677T	rs1801133	C	CC	Wild type	Forward
D2833-TKQX240069481-1A	MTHFR	MTHFR C677T	rs1801133	C	CT	Heterozygous	Forward
D2834-TKQX240069482-1A	MTHFR	MTHFR C677T	rs1801133	C	TT	Homozygous	Forward
D2835-TKQX240069483-1A	MTHFR	MTHFR C677T	rs1801133	C	CT	Heterozygous	Forward
D2836-TKQX240069484-1A	MTHFR	MTHFR C677T	rs1801133	C	CT	Heterozygous	Forward
D2839-TKQX240069487-1A	MTHFR	MTHFR C677T	rs1801133	C	CT	Heterozygous	Forward
D2840-TKQX240069488-1A	MTHFR	MTHFR C677T	rs1801133	C	CT	Heterozygous	Forward
D2841-TKQX240069489-1A	MTHFR	MTHFR C677T	rs1801133	C	CC	Wild type	Forward
D2843-TKQX240069491-1A	MTHFR	MTHFR C677T	rs1801133	C	CT	Heterozygous	Forward
D2844-TKQX240069492-1A	MTHFR	MTHFR C677T	rs1801133	C	TT	Homozygous	Forward
D2845-TKQX240069493-1A	MTHFR	MTHFR C677T	rs1801133	C	TT	Homozygous	Forward
D2846-TKQX240069494-1A	MTHFR	MTHFR C677T	rs1801133	C	CT	Heterozygous	Forward
D2848-TKQX240069496-1A	MTHFR	MTHFR C677T	rs1801133	C	CT	Heterozygous	Forward
D2849-TKQX240069497-1A	MTHFR	MTHFR C677T	rs1801133	C	CT	Heterozygous	Forward
D2850-TKQX240069498-1A	MTHFR	MTHFR C677T	rs1801133	C	CT	Heterozygous	Forward
D2792-MKHS230124573-1A	MTR	MTR A2756G	rs1805087	A	AG	Heterozygous	Forward
D2794-MKHS230124575-1A	MTR	MTR A2756G	rs1805087	A	AA	Wild type	Forward
D2795-MKHS230124576-1A	MTR	MTR A2756G	rs1805087	A	AG	Heterozygous	Forward
D2796-MKHS230124577-1A	MTR	MTR A2756G	rs1805087	A	AA	Wild type	Forward
D2797-MKHS230124578-1A	MTR	MTR A2756G	rs1805087	A	AA	Wild type	Forward
D2798-MKHS230124579-1A	MTR	MTR A2756G	rs1805087	A	AA	Wild type	Forward
D2800-MKHS230124581-1A	MTR	MTR A2756G	rs1805087	A	AG	Heterozygous	Forward
D2801-MKHS230124582-1A	MTR	MTR A2756G	rs1805087	A	AA	Wild type	Forward
D2802-MKHS230124583-1A	MTR	MTR A2756G	rs1805087	A	AA	Wild type	Forward
D2803-MKHS230124584-1A	MTR	MTR A2756G	rs1805087	A	AA	Wild type	Forward
D2804-MKHS230124585-1A	MTR	MTR A2756G	rs1805087	A	AA	Wild type	Forward
D2807-MKHS230124588-1A	MTR	MTR A2756G	rs1805087	A	AA	Wild type	Forward
D2808-MKHS230124589-1A	MTR	MTR A2756G	rs1805087	A	AA	Wild type	Forward
D2810-TKQX240069458-1A	MTR	MTR A2756G	rs1805087	A	AA	Wild type	Forward
D2812-TKQX240069460-1A	MTR	MTR A2756G	rs1805087	A	AA	Wild type	Forward
D2813-TKQX240069461-1A	MTR	MTR A2756G	rs1805087	A	AA	Wild type	Forward
D2814-TKQX240069462-1A	MTR	MTR A2756G	rs1805087	A	AA	Wild type	Forward
D2816-TKQX240069464-1A	MTR	MTR A2756G	rs1805087	A	AA	Wild type	Forward
D2818-TKQX240069466-1A	MTR	MTR A2756G	rs1805087	A	AA	Wild type	Forward
D2819-TKQX240069467-1A	MTR	MTR A2756G	rs1805087	A	AG	Heterozygous	Forward
D2820-TKQX240069468-1A	MTR	MTR A2756G	rs1805087	A	AG	Heterozygous	Forward
D2821-TKQX240069469-1A	MTR	MTR A2756G	rs1805087	A	AA	Wild type	Forward
D2822-TKQX240069470-1A	MTR	MTR A2756G	rs1805087	A	AG	Heterozygous	Forward
D2823-TKQX240069471-1A	MTR	MTR A2756G	rs1805087	A	AA	Wild type	Forward
D2824-TKQX240069472-1A	MTR	MTR A2756G	rs1805087	A	AA	Wild type	Forward
D2825-TKQX240069473-1A	MTR	MTR A2756G	rs1805087	A	AG	Heterozygous	Forward
D2826-TKQX240069474-1A	MTR	MTR A2756G	rs1805087	A	AA	Wild type	Forward
D2827-TKQX240069475-1A	MTR	MTR A2756G	rs1805087	A	AA	Wild type	Forward
D2828-TKQX240069476-1A	MTR	MTR A2756G	rs1805087	A	AA	Wild type	Forward
D2829-TKQX240069477-1A	MTR	MTR A2756G	rs1805087	A	AA	Wild type	Forward
D2830-TKQX240069478-1A	MTR	MTR A2756G	rs1805087	A	AA	Wild type	Forward
D2832-TKQX240069480-1A	MTR	MTR A2756G	rs1805087	A	AA	Wild type	Forward
D2833-TKQX240069481-1A	MTR	MTR A2756G	rs1805087	A	AA	Wild type	Forward
D2834-TKQX240069482-1A	MTR	MTR A2756G	rs1805087	A	AG	Heterozygous	Forward
D2835-TKQX240069483-1A	MTR	MTR A2756G	rs1805087	A	AG	Heterozygous	Forward
D2836-TKQX240069484-1A	MTR	MTR A2756G	rs1805087	A	AA	Wild type	Forward
D2839-TKQX240069487-1A	MTR	MTR A2756G	rs1805087	A	AA	Wild type	Forward
D2840-TKQX240069488-1A	MTR	MTR A2756G	rs1805087	A	AA	Wild type	Forward
D2841-TKQX240069489-1A	MTR	MTR A2756G	rs1805087	A	AA	Wild type	Forward
D2843-TKQX240069491-1A	MTR	MTR A2756G	rs1805087	A	AG	Heterozygous	Forward
D2844-TKQX240069492-1A	MTR	MTR A2756G	rs1805087	A	AG	Heterozygous	Forward
D2845-TKQX240069493-1A	MTR	MTR A2756G	rs1805087	A	AA	Wild type	Forward
D2846-TKQX240069494-1A	MTR	MTR A2756G	rs1805087	A	AA	Wild type	Forward
D2848-TKQX240069496-1A	MTR	MTR A2756G	rs1805087	A	AA	Wild type	Forward
D2849-TKQX240069497-1A	MTR	MTR A2756G	rs1805087	A	AA	Wild type	Forward
D2850-TKQX240069498-1A	MTR	MTR A2756G	rs1805087	A	AA	Wild type	Forward
D2788-MKHS230124569-1A	MTHFR	MTHFR A1298C	rs1801131	A	AC	Heterozygous	Reverse
D2789-MKHS230124570-1A	MTHFR	MTHFR A1298C	rs1801131	A	AC	Heterozygous	Reverse
D2790-MKHS230124571-1A	MTHFR	MTHFR A1298C	rs1801131	A	AA	Wild type	Reverse
D2788-MKHS230124569-1A	MTR	MTR A2756G	rs1805087	A	AA	Wild type	Forward
D2789-MKHS230124570-1A	MTR	MTR A2756G	rs1805087	A	AA	Wild type	Forward
D2790-MKHS230124571-1A	MTR	MTR A2756G	rs1805087	A	AG	Heterozygous	Forward

## Sheet: Table S5
Table S5. Hardy-Weinberg equilibrium test results for folate metabolism gene polymorphisms (n=49).
Gene	Wild type	Heterozygous	Homozygous	χ²	p-value
MTHFR A1298C	33	13	3	0.46	0.496
MTHFR C677T	20	20	9	0.57	0.449
MTR A2756G	37	12	0	0.17	0.684
MTRR A66G	27	20	2	0.18	0.674

## Sheet: Table S6
Table S6. Baseline characteristics of children with ASD in the intervention group.
Variables		Gender
	Total (n = 49)	Girls (n = 7)	Boys (n = 42)	p
Age at enrollment, months	51.27 (9.75)	50.43 (8.58)	51.40 (10.02)	0.792
Ethnicity, %				0.999
Han	45 (91.84%)	7 (100.00%)	38 (90.48%)
Other	4 (8.16%)	0 (0.00%)	4 (9.52%)
Preterm birth, %				0.999
No	44 (89.80%)	7 (100.00%)	37 (88.10%)
Yes	5 (10.20%)	0 (0.00%)	5 (11.90%)
Birth weight, kg	3.21 (0.42)	3.34 (0.46)	3.18 (0.41)	0.413
Mode of delivery, %				0.999
Vaginal delivery	32 (65.31%)	5 (71.43%)	27 (64.29%)
Cesarean section	17 (34.69%)	2 (28.57%)	15 (35.71%)
Paternal age at birth, years	31.69 (5.28)	31.14 (5.49)	31.79 (5.31)	0.781
Maternal age at birth, years	29.57 (4.65)	29.00 (5.03)	29.67 (4.65)	0.752
Father’s education level, %				0.577
Less than high school	6 (12.24%)	0 (0.00%)	6 (14.29%)
High school	10 (20.41%)	2 (28.57%)	8 (19.05%)
College degree or higher	33 (67.35%)	5 (71.43%)	28 (66.67%)
Mother’s education level, %				0.999
Less than high school	3 (6.12%)	0 (0.00%)	3 (7.14%)
High school	17 (34.69%)	3 (42.86%)	14 (33.33%)
College degree or higher	29 (59.18%)	4 (57.14%)	25 (59.52%)
ABC scores	58.86 (14.36)	53.43 (18.00)	59.76 (13.72)	0.403
CARS scores	36.39 (3.68)	35.29 (3.55)	36.57 (3.71)	0.402
MTHFR A1298C (rs1801131), %				0.784
Wild type	33 (67.35%)	6 (85.71%)	27 (64.29%)
Heterozygous	13 (26.53%)	1 (14.29%)	12 (28.57%)
Homozygous	3 (6.12%)	0 (0.00%)	3 (7.14%)
MTHFR C677T (rs1801133), %				0.111
Wild type	20 (40.82%)	1 (14.29%)	19 (45.24%)
Heterozygous	20 (40.82%)	3 (42.86%)	17 (40.48%)
Homozygous	9 (18.37%)	3 (42.86%)	6 (14.29%)
MTR A2756G (rs1805087), %				0.051
Wild type	37 (75.51%)	3 (42.86%)	34 (80.95%)
Heterozygous	12 (24.49%)	4 (57.14%)	8 (19.05%)
MTRR A66G (rs1801394), %				0.268
Wild type	27 (55.10%)	6 (85.71%)	21 (50.00%)
Heterozygous	20 (40.82%)	1 (14.29%)	19 (45.24%)
Homozygous	2 (4.08%)	0 (0.00%)	2 (4.76%)
Note: Continuous variables are presented as mean (SD) and compared using the t-test; Categorical variables are shown as frequencies (%) and compared using Fisher’s exact test; Abbreviations: ABC, Autism Behavior Checklist; CARS, Childhood Autism Rating Scale;

## Sheet: Table S7
Table S7. Comparison of baseline scores between wild-type and mutant genotypes for each variable.
Variables	MTHFR A1298C				MTHFR C677T				MTR A2756G				MTRR A66G
	AA	AC/CC	p		CC	CT/TT	p		AA	AG	p		AA	AG/GG	p
Subtest
CVP	26.88 (12.90)	26.69 (12.74)	0.961		24.75 (10.52)	28.24 (14.03)	0.325		27.14 (12.37)	25.83 (14.27)	0.577		26.81 (14.42)	26.82 (10.59)	0.999
EL	7.55 (10.18)	8.56 (9.82)	0.974		5.90 (8.42)	9.24 (10.84)	0.1		8.38 (9.74)	6.33 (10.93)	0.859		7.33 (10.60)	8.55 (9.34)	0.728
RL	13.00 (9.22)	13.69 (10.85)	0.991		11.65 (9.33)	14.31 (9.91)	0.285		14.43 (9.33)	9.50 (10.18)	0.081		12.44 (9.41)	14.18 (10.12)	0.533
FM	26.76 (7.02)	26.44 (5.75)	0.866		26.35 (6.25)	26.86 (6.89)	0.788		27.08 (6.82)	25.33 (5.79)	0.289		26.41 (6.90)	26.95 (6.29)	0.801
GM	23.33 (6.25)	22.50 (4.80)	0.185		22.65 (5.83)	23.34 (5.83)	0.574		23.97 (5.38)	20.25 (6.30)	0.045		22.30 (6.08)	24.00 (5.38)	0.258
VMI	10.79 (4.85)	9.19 (4.45)	0.207		10.20 (4.50)	10.31 (4.96)	0.936		10.97 (4.72)	8.08 (4.25)	0.067		9.37 (5.09)	11.36 (4.10)	0.167
AE	10.06 (2.62)	8.69 (2.21)	0.064		9.65 (2.18)	9.59 (2.82)	0.929		9.92 (2.66)	8.67 (2.02)	0.098		9.37 (2.62)	9.91 (2.51)	0.467
SR	9.52 (3.03)	7.50 (2.76)	0.027		8.50 (2.52)	9.10 (3.42)	0.481		8.97 (3.10)	8.50 (3.09)	0.65		8.48 (3.17)	9.32 (2.95)	0.344
CMB	16.42 (4.61)	14.94 (4.04)	0.257		16.10 (4.49)	15.83 (4.49)	0.661		16.41 (4.47)	14.50 (4.21)	0.091		15.22 (4.61)	16.82 (4.17)	0.21
CVB	4.03 (4.32)	4.81 (4.94)	0.724		3.90 (4.68)	4.55 (4.43)	0.506		4.68 (4.68)	3.08 (3.80)	0.294		3.78 (4.38)	4.91 (4.66)	0.416
Composites
Communication	20.97 (6.63)	20.88 (8.99)	0.97		19.50 (6.61)	21.93 (7.83)	0.247		21.62 (7.68)	18.83 (6.22)	0.217		19.93 (7.05)	22.18 (7.76)	0.297
Motor	23.97 (8.86)	20.69 (9.10)	0.105		22.30 (8.41)	23.31 (9.48)	0.697		24.30 (9.08)	18.58 (7.44)	0.04		21.04 (9.46)	25.18 (7.98)	0.103
MB	25.48 (6.83)	22.12 (8.71)	0.188		24.00 (7.31)	24.66 (7.87)	0.767		25.32 (7.90)	21.50 (5.82)	0.084		23.00 (7.67)	26.09 (7.26)	0.155
Caregiver report
PB	8.82 (3.36)	8.25 (4.06)	0.632		8.70 (3.69)	8.59 (3.55)	0.915		8.62 (3.81)	8.67 (2.84)	0.972		8.52 (3.92)	8.77 (3.18)	0.803
PSC	15.97 (4.94)	16.31 (4.63)	0.814		16.30 (4.68)	15.93 (4.95)	0.927		16.41 (4.28)	15.08 (6.24)	0.592		15.59 (5.37)	16.68 (4.02)	0.421
AB	16.27 (6.19)	14.56 (6.21)	0.373		15.00 (6.16)	16.21 (6.26)	0.507		15.95 (6.47)	15.00 (5.41)	0.622		16.07 (6.28)	15.27 (6.19)	0.656
Abbreviations: CVP, cognitive verbal/preverbal; EL, expressive language; RL, receptive language; FM, fine motor; GM, gross motor; VMI, visual motor imitation; AE, affective expression; SR, social reciprocity; CMB, characteristic motor behaviors; CVB, characteristic verbal behaviors; MB, maladaptive behaviors; PB, problem behaviors; PSC, personal self-care; AB, adaptive behaviors.

## Sheet: Table S8
Table S8. Association of folate metabolism gene polymorphism combination with intervention efficacy.
Genotype 1	Genotype 2		Cognitive verbal/preverbal				Expressive language				Receptive language				Fine motor				Gross motor				Visual-motor imitation				Affective expression				Social reciprocity				Characteristic motor behaviors				Characteristic verbal behaviors				Communication				Motor
		Number	β (95%CI)	SE	p*		β (95%CI)	SE	p*		β (95%CI)	SE	p*		β (95%CI)	SE	p*		β (95%CI)	SE	p*		β (95%CI)	SE	p*		β (95%CI)	SE	p*		β (95%CI)	SE	p*		β (95%CI)	SE	p*		β (95%CI)	SE	p*		β (95%CI)	SE	p*		β (95%CI)	SE	p*
MTHFR C677T	MTHFR A1298C
CC	AA	9	Reference				Reference				Reference				Reference				Reference				Reference				Reference				Reference				Reference				Reference				Reference				Reference
CC	AC/CC	11	1.46 (-3.94, 6.87)	2.65	0.584		0.05 (-4, 4.1)	1.98	0.981		-1.66 (-5.59, 2.27)	1.92	0.395		1.04 (-1.92, 3.99)	1.45	0.479		0.97 (-2.58, 4.52)	1.74	0.581		1.28 (-0.96, 3.52)	1.1	0.252		-1.56 (-3.68, 0.56)	1.04	0.144		1.76 (-0.2, 3.72)	0.96	0.077		-0.41 (-3.94, 3.12)	1.73	0.816		1.22 (-1.16, 3.6)	1.16	0.302		2.38 (0.24, 4.51)	1.05	0.03		6.33 (1.77, 10.89)	2.23	0.008
CT/TT	AA	24	-0.05 (-4.59, 4.5)	2.23	0.984		-0.04 (-3.5, 3.42)	1.69	0.982		-0.95 (-4.27, 2.36)	1.62	0.562		-0.38 (-2.87, 2.1)	1.22	0.755		0.17 (-2.81, 3.16)	1.46	0.907		1.22 (-0.67, 3.1)	0.92	0.197		-0.32 (-2.08, 1.44)	0.86	0.711		1.07 (-0.59, 2.73)	0.81	0.197		0.05 (-2.91, 3.02)	1.45	0.97		2.45 (0.45, 4.45)	0.98	0.018		1.41 (-0.4, 3.21)	0.88	0.122		3.68 (-0.14, 7.5)	1.87	0.058
CT/TT	AC/CC	5	-2.31 (-9.2, 4.59)	3.37	0.5		-2.26 (-7.5, 2.99)	2.57	0.386		1.24 (-3.78, 6.26)	2.46	0.618		0.28 (-3.52, 4.08)	1.86	0.883		0.44 (-4.09, 4.98)	2.22	0.843		1.08 (-1.79, 3.96)	1.41	0.447		0.15 (-2.65, 2.95)	1.37	0.914		1.88 (-0.64, 4.4)	1.23	0.138		-1.04 (-5.64, 3.55)	2.25	0.646		-0.37 (-3.41, 2.67)	1.49	0.807		1.59 (-1.14, 4.32)	1.34	0.244		6.07 (0.17, 11.97)	2.89	0.044
MTHFR C677T	MTR A2756G
CC	AA	18	Reference				Reference				Reference				Reference				Reference				Reference				Reference				Reference				Reference				Reference				Reference				Reference
CC	AG	2	-2.67 (-11.27, 5.94)	4.21	0.532		-2.4 (-8.72, 3.92)	3.1	0.444		-1.15 (-7.85, 5.55)	3.28	0.729		-7.95 (-11.35, -4.54)	1.67	＜0.001		-3.77 (-9.13, 1.58)	2.62	0.161		-1.1 (-4.81, 2.62)	1.82	0.552		-1.59 (-4.9, 1.72)	1.62	0.335		-3.86 (-6.74, -0.98)	1.41	0.01		-5.84 (-10.9, -0.79)	2.47	0.025		-1.64 (-5.7, 2.42)	1.99	0.417		-0.7 (-4.45, 3.04)	1.83	0.704		-6.85 (-14.61, 0.91)	3.8	0.081
CT/TT	AA	19	-1.09 (-4.67, 2.49)	1.75	0.539		-0.17 (-2.9, 2.56)	1.34	0.898		0.04 (-2.64, 2.73)	1.31	0.975		-1.66 (-3.12, -0.2)	0.72	0.028		-0.74 (-3, 1.52)	1.11	0.509		0.20 (-1.26, 1.67)	0.72	0.78		0.51 (-0.9, 1.92)	0.69	0.466		-0.04 (-1.27, 1.2)	0.6	0.954		-0.37 (-2.5, 1.75)	1.04	0.723		1.39 (-0.32, 3.1)	0.84	0.108		-0.01 (-1.54, 1.53)	0.75	0.995		-0.58 (-3.73, 2.58)	1.54	0.71
CT/TT	AG	10	-1.74 (-6.48, 3)	2.32	0.46		-0.89 (-4.46, 2.69)	1.75	0.616		0.6 (-2.92, 4.13)	1.73	0.729		-1.05 (-3.01, 0.92)	0.96	0.286		-0.31 (-3.6, 2.98)	1.61	0.849		0.80 (-1.29, 2.9)	1.03	0.44		0.58 (-1.35, 2.52)	0.95	0.544		0.05 (-1.57, 1.66)	0.79	0.952		0.17 (-2.67, 3.01)	1.39	0.901		1.12 (-1.15, 3.39)	1.11	0.322		0.16 (-1.85, 2.16)	0.98	0.875		0.64 (-3.85, 5.13)	2.2	0.774
MTHFR C677T	MTRR A66G
CC	AA	8	Reference				Reference				Reference				Reference				Reference				Reference				Reference				Reference				Reference				Reference				Reference				Reference
CC	AG/GG	12	0.69 (-4.25, 5.63)	2.42	0.777		1.7 (-1.83, 5.23)	1.73	0.333		-1.16 (-4.9, 2.58)	1.83	0.53		0.03 (-2.68, 2.74)	1.33	0.984		0.36 (-2.93, 3.64)	1.61	0.826		-0.02 (-2.14, 2.1)	1.04	0.987		-0.25 (-2.26, 1.76)	0.98	0.803		0.09 (-1.81, 1.99)	0.93	0.926		-1.64 (-4.91, 1.63)	1.6	0.313		0.50 (-1.91, 2.9)	1.18	0.677		-0.53 (-2.65, 1.59)	1.04	0.614		-0.94 (-5.69, 3.8)	2.32	0.688
CT/TT	AA	19	-1.93 (-7.15, 3.29)	2.56	0.456		-0.67 (-4.43, 3.1)	1.84	0.72		-0.18 (-4.11, 3.76)	1.93	0.928		-1.44 (-4.32, 1.44)	1.41	0.315		-0.39 (-3.85, 3.08)	1.7	0.821		0.60 (-1.59, 2.8)	1.07	0.579		0.30 (-1.8, 2.4)	1.03	0.772		0.57 (-1.43, 2.57)	0.98	0.565		-0.59 (-3.96, 2.78)	1.65	0.723		1.55 (-0.99, 4.09)	1.24	0.221		-0.49 (-2.73, 1.75)	1.1	0.658		0.19 (-4.78, 5.16)	2.43	0.938
CT/TT	AG/GG	10	0.55 (-4.55, 5.65)	2.5	0.827		2.38 (-1.32, 6.08)	1.81	0.199		-0.9 (-4.81, 3.02)	1.92	0.644		-0.39 (-3.18, 2.4)	1.37	0.777		0.11 (-3.31, 3.53)	1.67	0.947		0.29 (-1.89, 2.47)	1.07	0.784		0.64 (-1.43, 2.7)	1.01	0.533		-0.14 (-2.13, 1.86)	0.98	0.891		-1.2 (-4.54, 2.13)	1.63	0.467		1.93 (-0.53, 4.4)	1.21	0.12		-0.08 (-2.32, 2.17)	1.1	0.944		-0.86 (-5.83, 4.1)	2.43	0.725
MTHFR A1298C	MTR A2756G
AA	AA	24	Reference				Reference				Reference				Reference				Reference				Reference				Reference				Reference				Reference				Reference				Reference				Reference
AA	AG	9	-1.55 (-6.23, 3.13)	2.29	0.504		-0.23 (-3.64, 3.18)	1.67	0.892		-1.34 (-4.61, 1.93)	1.6	0.409		-1.23 (-3.75, 1.28)	1.23	0.325		-1.47 (-4.78, 1.84)	1.62	0.373		0.12 (-1.95, 2.19)	1.01	0.91		-0.18 (-2.15, 1.8)	0.97	0.856		-0.55 (-2.27, 1.17)	0.84	0.521		-0.57 (-3.56, 2.43)	1.47	0.702		0.89 (-1.28, 3.07)	1.06	0.409		0.10 (-1.83, 2.04)	0.95	0.912		-0.68 (-5.09, 3.73)	2.16	0.755
AC/CC	AA	13	0.21 (-3.62, 4.05)	1.88	0.91		-0.11 (-2.91, 2.69)	1.37	0.934		-1.03 (-3.66, 1.6)	1.29	0.43		1.20 (-0.82, 3.21)	0.99	0.234		0.11 (-2.3, 2.52)	1.18	0.928		-0.02 (-1.59, 1.54)	0.77	0.977		-0.86 (-2.44, 0.72)	0.77	0.277		0.87 (-0.56, 2.29)	0.7	0.224		-0.59 (-3.05, 1.87)	1.2	0.629		-0.69 (-2.47, 1.09)	0.87	0.433		1.00 (-0.57, 2.57)	0.77	0.203		2.59 (-0.74, 5.93)	1.63	0.123
AC/CC	AG	3	-0.64 (-7.91, 6.62)	3.56	0.858		-3.5 (-8.78, 1.78)	2.58	0.186		4.00 (-1.11, 9.12)	2.5	0.12		-0.59 (-4.4, 3.22)	1.87	0.753		1.91 (-2.93, 6.74)	2.37	0.427		1.57 (-1.66, 4.81)	1.58	0.328		-0.97 (-4.05, 2.11)	1.51	0.526		0.48 (-2.32, 3.28)	1.37	0.729		-1.65 (-6.59, 3.29)	2.42	0.5		-3.3 (-6.64, 0.04)	1.64	0.052		0.98 (-2.04, 3.99)	1.48	0.513		5.47 (-1.35, 12.28)	3.34	0.112
MTHFR A1298C	MTRR A66G
AA	AA	18	Reference				Reference				Reference				Reference				Reference				Reference				Reference				Reference				Reference				Reference				Reference				Reference
AA	AG/GG	15	1.81 (-2.2, 5.81)	1.96	0.364		1.62 (-1.19, 4.43)	1.37	0.248		-0.14 (-3.07, 2.79)	1.43	0.923		1.67 (-0.42, 3.76)	1.02	0.113		1.65 (-0.89, 4.2)	1.25	0.195		-0.38 (-2.15, 1.39)	0.87	0.663		0.24 (-1.37, 1.84)	0.79	0.764		-0.28 (-1.76, 1.21)	0.73	0.704		-0.63 (-3.19, 1.92)	1.25	0.617		-0.36 (-2.31, 1.59)	0.95	0.71		0.41 (-1.23, 2.04)	0.8	0.615		0.41 (-3.13, 3.95)	1.73	0.814
AC/CC	AA	9	0.47 (-4.26, 5.2)	2.32	0.841		-1.52 (-4.83, 1.79)	1.62	0.357		1.13 (-2.33, 4.6)	1.7	0.51		2.54 (0.10, 4.97)	1.19	0.042		2.39 (-0.53, 5.31)	1.43	0.105		-0.05 (-2.01, 1.92)	0.96	0.962		-0.44 (-2.36, 1.48)	0.94	0.643		1.01 (-0.8, 2.81)	0.88	0.263		0.07 (-3.02, 3.16)	1.51	0.963		-1.97 (-4.25, 0.32)	1.12	0.089		1.57 (-0.37, 3.52)	0.95	0.109		5.28 (1.27, 9.29)	1.97	0.012
AC/CC	AG/GG	7	2.26 (-2.86, 7.39)	2.51	0.375		2.31 (-1.28, 5.9)	1.76	0.198		-1.47 (-5.23, 2.29)	1.84	0.431		1.28 (-1.41, 3.97)	1.32	0.34		0.39 (-2.93, 3.72)	1.63	0.811		0.08 (-2.13, 2.28)	1.08	0.945		-1.01 (-3.05, 1.02)	1	0.316		0.55 (-1.34, 2.44)	0.93	0.556		-2.05 (-5.33, 1.22)	1.6	0.21		-0.82 (-3.37, 1.73)	1.25	0.517		0.73 (-1.37, 2.82)	1.03	0.484		1.20 (-3.22, 5.63)	2.17	0.583
MTR A2756G	MTRR A66G
AA	AA	18	Reference				Reference				Reference				Reference				Reference				Reference				Reference				Reference				Reference				Reference				Reference				Reference
AA	AG/GG	19	0.71 (-3.16, 4.57)	1.89	0.712		2.81 (0.05, 5.56)	1.35	0.046		-1.76 (-4.67, 1.16)	1.43	0.228		1.42 (-0.67, 3.51)	1.02	0.177		-0.63 (-3.06, 1.81)	1.19	0.602		0.55 (-1.05, 2.15)	0.78	0.486		0.29 (-1.3, 1.87)	0.78	0.713		0.20 (-1.19, 1.59)	0.68	0.769		0.14 (-2.19, 2.48)	1.14	0.903		0.74 (-1.27, 2.75)	0.99	0.458		-0.74 (-2.37, 0.9)	0.8	0.367		-1.7 (-5.59, 2.19)	1.9	0.378
AG	AA	9	-2.25 (-7.22, 2.71)	2.43	0.362		0.31 (-3.25, 3.88)	1.75	0.859		-0.97 (-4.64, 2.69)	1.79	0.591		-0.03 (-2.63, 2.57)	1.27	0.979		-2.43 (-5.89, 1.03)	1.69	0.162		1.57 (-0.53, 3.68)	1.03	0.138		0.43 (-1.65, 2.52)	1.02	0.674		0.29 (-1.51, 2.09)	0.88	0.745		1.07 (-1.88, 4.02)	1.45	0.465		0.72 (-1.82, 3.26)	1.24	0.568		-0.91 (-2.97, 1.14)	1.01	0.371		-1.09 (-6.01, 3.83)	2.41	0.654
AG	AG/GG	3	2.45 (-4.52, 9.42)	3.41	0.478		0.89 (-4.07, 5.84)	2.43	0.718		0.81 (-4.4, 6.03)	2.55	0.752		-2.58 (-6.2, 1.04)	1.77	0.156		2.05 (-2.28, 6.38)	2.12	0.342		-1.24 (-3.99, 1.5)	1.34	0.362		-0.73 (-3.62, 2.16)	1.41	0.611		-2.45 (-4.93, 0.03)	1.21	0.052		-4.73 (-8.8, -0.66)	1.99	0.024		-0.76 (-4.32, 2.8)	1.74	0.664		1.30 (-1.61, 4.21)	1.43	0.367		0.02 (-6.58, 6.62)	3.23	0.995
Note: β, standardized regression coefficients; CI, confidence interval; SE, stan­dard error.
*Adjusted for baseline scores for each outcome variable, gender, age at enrollment, ethnicity, preterm birth, birth weight, mode of delivery, paternal age at birth, maternal age at birth, father’s education, father’s education level, scores of the Aberrant Behavior Checklist and Childhood Autism Rating Scale.
